# Supplementary material for: Genome-Wide Association Study of Topsoil Root System Architecture in Field-Grown Soybean [Glycine max (L.) Merr.]
Source: Front Plant Sci. 2021 Feb 10;11:590179. doi: 10.3389/fpls.2020.590179 (PMC7902768; doi:10.3389/fpls.2020.590179)
Supplement: Supplementary file 12 [file Table_4.XLSX]

## Sheet: Table S4
Supplementary File 9 Table S4 List of unique SNPs showing significant association with the different root traits and the corresponding putative loci identified in the present study. Overall Complexity Score (OCS), Taproot (TRT), Upper Primary Lateral Root Number (UPLN), Upper Secondary Lateral Root Density (USLD), Upper Primary Lateral Root Angle Average (ULAA), Upper Primary Lateral Angle Range …
Root trait	SNPs	Loci	SNP	Chromosome	Position	P.value	Minor Allele Frequency	Log10 P Values	Allele Effect	Std Error	t Value	Q Value	F Value	R2
Overall Score (OCS)
	1	1	ss715582797	2	41683778	0.000554032	0.152778	3.25647	-0.241599	0.069152	-3.49373	0.029152	12.2062	0.0423938
	2	2	ss715617940	14	23293973	0.000215794	0.241319	3.66596	-0.235391	0.062784	-3.74922	0.022784	14.0567	0.0488209
	3	3	ss715618180	14	32327489	0.000248729	0.338542	3.60427	-0.221914	0.0597888	-3.71164	0.0197888	13.7762	0.0478469
	4	4	ss715626505	17	24230868	0.000734643	0.118056	3.13392	-0.261602	0.0766186	-3.41434	0.0366186	11.6577	0.040489
	5		ss715626507	17	24338346	0.000734643	0.118056	3.13392	-0.261602	0.0766186	-3.41434	0.0366186	11.6577	0.040489
	6		ss715626512	17	24511192	0.000734643	0.118056	3.13392	-0.261602	0.0766186	-3.41434	0.0366186	11.6577	0.040489
	7	5	ss715626568	17	26272528	0.000734643	0.118056	3.13392	0.261602	0.0766186	3.41434	0.0366186	11.6577	0.040489
	8		ss715626595	17	27131828	0.000734643	0.118056	3.13392	-0.261602	0.0766186	-3.41434	0.0366186	11.6577	0.040489
	9		ss715626596	17	27168909	0.000708161	0.119792	3.14987	0.261436	0.076337	3.42476	0.036337	11.729	0.0407364
	10		ss715626608	17	27598111	0.000734643	0.118056	3.13392	0.261602	0.0766186	3.41434	0.0366186	11.6577	0.040489
	11		ss715626629	17	28523512	0.000734643	0.118056	3.13392	0.261602	0.0766186	3.41434	0.0366186	11.6577	0.040489
	12		ss715626640	17	28842708	0.000616876	0.118056	3.2098	0.267697	0.077287	3.46367	0.037287	11.997	0.0416674
	13		ss715626642	17	28918771	0.000543384	0.116319	3.26489	-0.270931	0.0774279	-3.49914	0.0374279	12.244	0.0425251
	14	6	ss715626711	17	31246808	0.000631593	0.324653	3.19956	0.198148	0.0573172	3.45705	0.0173172	11.9512	0.0415082
	15		ss715626714	17	31347297	0.00065891	0.241319	3.18117	-0.216972	0.0629794	-3.44513	0.0229794	11.8689	0.0412224
	16		ss715626720	17	31505264	0.000352421	0.246528	3.45294	-0.224096	0.0619373	-3.61811	0.0219373	13.0907	0.0454659
	17	7	ss715630806	18	43658549	0.000715779	0.241319	3.14522	0.218517	0.0638617	3.42172	0.0238617	11.7082	0.0406643
	18	8	ss715631679	18	51310783	0.000196871	0.178819	3.70582	-0.283872	0.0752308	-3.77335	0.0352308	14.2382	0.0494513
Tap Root (TRT)
	1	1	ss715580723	1	56770865	0.000737086	0.16263	3.13248	0.136538	0.0400023	3.41326	0.0300023	11.6504	0.0404955
	2	2	ss715613925	13	5672080	0.000168796	0.083045	3.77264	0.166423	0.0436423	3.81334	0.0336423	14.5416	0.050545
	3		ss715613926	13	5724230	0.000136582	0.0778547	3.86461	-0.179161	0.0463177	-3.86809	0.0363177	14.9621	0.0520067
	4	3	ss715613952	13	6185319	0.000396982	0.083045	3.40123	0.158878	0.0443105	3.58555	0.0343105	12.8562	0.0446868
	5	4	ss715614022	13	6739279	0.000228469	0.0795848	3.64117	-0.172903	0.0463054	-3.73398	0.0363054	13.9426	0.0484631
	6		ss715614021	13	6770143	0.000649005	0.0813149	3.18775	0.153751	0.0445752	3.44925	0.0345752	11.8974	0.041354
	7		ss715614017	13	6855439	0.000401214	0.0847751	3.39662	-0.1574	0.043934	-3.58265	0.033934	12.8354	0.0446146
	8	5	ss715614007	13	7193306	0.000361036	0.0813149	3.44245	-0.161909	0.0448328	-3.61139	0.0348328	13.0422	0.0453333
	9		ss715613997	13	7353724	0.000507307	0.0795848	3.29473	-0.161399	0.0458769	-3.51808	0.0358769	12.3769	0.0430208
	10		ss715613994	13	7527572	0.000396982	0.083045	3.40123	0.158878	0.0443105	3.58555	0.0343105	12.8562	0.0446868
	11		ss715613985	13	7822373	0.000349531	0.083045	3.45651	0.158675	0.0438306	3.62018	0.0338306	13.1057	0.0455541
	12	6	ss715613978	13	8092634	8.60043e-05	0.0882353	4.06548	0.177191	0.0444581	3.98557	0.0344581	15.8848	0.0552138
	13	7	ss715613967	13	8418162	9.75552e-05	0.0813149	4.01075	-0.174821	0.0442156	-3.95384	0.0342156	15.6328	0.0543381
	14		ss715613963	13	8597072	0.000136582	0.0778547	3.86461	-0.179161	0.0463177	-3.86809	0.0363177	14.9621	0.0520067
	15		ss715613962	13	8636611	0.000136582	0.0778547	3.86461	0.179161	0.0463177	3.86809	0.0363177	14.9621	0.0520067
	16	8	ss715581635	13	8859410	0.000136582	0.0778547	3.86461	0.179161	0.0463177	3.86809	0.0363177	14.9621	0.0520067
	17		ss715581638	13	8982711	0.000102858	0.0761246	3.98776	-0.181484	0.0460566	-3.94045	0.0360566	15.5271	0.0539707
	18		ss715581644	13	9201098	0.000452629	0.0882353	3.34426	0.155487	0.0438042	3.54958	0.0338042	12.5996	0.0437948
	19	9	ss715581648	13	9399967	0.000205244	0.0865052	3.68773	0.168533	0.0447959	3.76224	0.0347959	14.1544	0.0491993
	20		ss715581650	13	9465834	0.000295077	0.083045	3.53006	0.166187	0.045334	3.66584	0.035334	13.4384	0.0467105
	21		ss715581659	13	9654835	9.75552e-05	0.0813149	4.01075	-0.174821	0.0442156	-3.95384	0.0342156	15.6328	0.0543381
	22		ss715581673	13	10027314	0.000142303	0.0813149	3.84678	-0.170352	0.0441609	-3.85753	0.0341609	14.8805	0.0517231
	23	10	ss715630657	18	42044388	0.000483665	0.453287	3.31546	0.0745434	0.0211094	3.53129	0.0111094	12.47	0.0433445
	24		ss715630720	18	43143256	0.000450124	0.415225	3.34667	0.0724434	0.0204002	3.55111	0.0104002	12.6104	0.0438325
	25		ss715630750	18	43340669	0.00060107	0.318339	3.22108	0.0787303	0.0226836	3.47081	0.0126836	12.0465	0.0418725
Upper Primary Lateral Root Number (UPLN)
	1	1	ss715589583	4	9104210	0.000101298	0.378893	3.9944	0.609571	0.154544	3.94432	0.03	15.5576	0.0487624
	2	2	ss715590348	5	1952710	0.00055515	0.32872	3.25559	0.568605	0.162783	3.49302	0.04	12.2012	0.0382424
	3		ss715590397	5	1960856	0.00023337	0.33391	3.63196	-0.607416	0.162917	-3.72836	0.04	13.9007	0.0435691
	4	3	ss715593618	6	16732606	0.000334972	0.105536	3.47499	-0.992038	0.273161	-3.63169	0.02	13.1892	0.041339
	5	4	ss715594624	6	46963586	0.000523883	0.124567	3.28077	0.88758	0.252932	3.50916	0.02	12.3142	0.0385965
	6	5	ss715600775	8	21896937	0.000370922	0.304498	3.43072	-0.62377	0.173074	-3.60405	0.04	12.9892	0.0407122
	7		ss715600777	8	21900093	0.000388495	0.297578	3.41061	0.631174	0.175744	3.59145	0.04	12.8985	0.0404279
	8		ss715600781	8	21909876	0.000311576	0.320069	3.50644	-0.619278	0.169608	-3.65122	0.04	13.3314	0.0417848
	9		ss715600782	8	21909976	0.000318066	0.311419	3.49748	-0.625142	0.171475	-3.64567	0.04	13.2909	0.0416578
	10		ss715600783	8	21910107	0.000289647	0.321799	3.53813	0.620162	0.168944	3.67082	0.04	13.4749	0.0422346
	11		ss715600784	8	21910861	0.000258105	0.314879	3.5882	0.633213	0.171064	3.70162	0.04	13.702	0.0429463
	12		ss715600787	8	21916776	0.000232717	0.318339	3.63317	0.634053	0.170028	3.72911	0.04	13.9062	0.0435864
	13		ss715600788	8	21918993	0.000323605	0.313149	3.48999	0.621106	0.170586	3.64102	0.04	13.257	0.0415515
	14		ss715600805	8	21942429	0.00020712	0.318339	3.68378	-0.63657	0.169307	-3.75984	0.04	14.1364	0.0443079
	15	6	ss715614264	13	26344379	0.000466228	0.33045	3.3314	0.53646	0.151481	3.54143	0.03	12.5417	0.0393096
	16	7	ss715618902	14	43548260	0.000593696	0.290657	3.22644	-0.617247	0.177662	-3.47427	0.04	12.0705	0.0378328
	17		ss715618903	14	43557868	0.000593696	0.290657	3.22644	0.617247	0.177662	3.47427	0.04	12.0705	0.0378328
	18		ss715618905	14	43561539	0.00044242	0.292388	3.35417	0.629853	0.177131	3.55586	0.04	12.6441	0.0396306
	19		ss715618908	14	43572822	0.000357176	0.294118	3.44712	0.642602	0.177794	3.61431	0.04	13.0633	0.0409443
	20		ss715618911	14	43575830	0.000557451	0.288927	3.25379	0.622186	0.178181	3.49187	0.04	12.1932	0.0382171
	21		ss715618915	14	43597753	0.00044242	0.292388	3.35417	0.629853	0.177131	3.55586	0.04	12.6441	0.0396306
	22		ss715618917	14	43604766	0.00044242	0.292388	3.35417	0.629853	0.177131	3.55586	0.04	12.6441	0.0396306
	23		ss715618918	14	43606363	0.000552965	0.287197	3.2573	-0.626225	0.179222	-3.49412	0.04	12.2089	0.0382665
	24	8	ss715621832	15	40976845	0.000164411	0.439446	3.78407	0.620822	0.162511	3.82018	0.04	14.5938	0.0457414
	25	9	ss715624543	16	32763342	0.000659827	0.249135	3.18057	-0.564454	0.163867	-3.44459	0.04	11.8652	0.0371893
	26	10	ss715627651	17	39621282	0.000256029	0.126298	3.59171	-0.865344	0.233639	-3.70377	0.02	13.7179	0.0429962
	27	11	ss715634102	19	34015909	0.000201537	0.432526	3.69564	-0.578515	0.153573	-3.76702	0.03	14.1905	0.0444773
	28		ss715634106	19	34038285	0.000540856	0.434256	3.26692	0.54292	0.155107	3.50029	0.04	12.252	0.0384017
Upper Secondary Lateral Root Density (USLD)
	1	1	ss715580510	1	54979963	0.000768766	0.302768	3.11421	-0.378697	0.111339	-3.4013	0.03	11.5688	0.0392685
	2		ss715580511	1	54984547	0.000518933	0.299308	3.28489	0.393623	0.112086	3.51179	0.04	12.3327	0.0418614
	3		ss715580512	1	54985511	0.000664347	0.307958	3.17761	0.379022	0.110095	3.44267	0.04	11.852	0.0402296
	4		ss715580538	1	55177993	0.000655832	0.3391	3.18321	-0.399318	0.115869	-3.44631	0.02	11.877	0.0403147
	5		ss715580539	1	55182443	0.000301309	0.314879	3.52099	0.423338	0.115659	3.66023	0.02	13.3973	0.045475
	6	2	ss715584596	3	1780390	0.000653381	0.186851	3.18483	0.507405	0.147187	3.44736	0.04	11.8843	0.0403394
	7	3	ss715588242	4	45895882	0.000391269	0.0709343	3.40752	0.933517	0.260068	3.58951	0.04	12.8846	0.0437346
	8	4	ss715592488	5	1325450	0.000172854	0.256055	3.76232	-0.449605	0.118095	-3.80716	0.04	14.4945	0.0491992
	9		ss715592489	5	1323486	0.000147708	0.257785	3.8306	0.449365	0.116781	3.84791	0.04	14.8064	0.0502581
	10	5	ss715592259	5	38419889	0.000562207	0.487889	3.2501	-0.342624	0.098187	-3.4895	0.04	12.1766	0.0413316
	11	6	ss715604322	9	42951837	0.000425536	0.237024	3.37106	-0.442939	0.124193	-3.56654	0.04	12.7202	0.0431768
	12		ss715604431	9	43681624	0.000448726	0.453287	3.34802	-0.375917	0.105834	-3.55197	0.04	12.6165	0.0428246
	13	7	ss715621832	15	40976845	0.000506172	0.439446	3.2957	0.387101	0.110013	3.5187	0.04	12.3813	0.0420262
	14	8	ss715631515	18	49582012	0.0004484	0.477509	3.34833	-0.366575	0.103198	-3.55217	0.04	12.6179	0.0428295
	15	9	ss715632571	18	6897685	0.000626283	0.16609	3.20323	-0.546645	0.158023	-3.45928	0.03	11.9666	0.0406188
	16		ss715632696	18	7869416	0.000447012	0.427336	3.34968	0.418655	0.117831	3.55302	0.04	12.624	0.04285
	17		ss715632710	18	7954314	2.92224e-06	0.238754	5.53428	0.669351	0.140214	4.77377	0.04	22.7889	0.0773532
	18		ss715632713	18	7963930	1.29262e-05	0.238754	4.88853	-0.623386	0.140376	-4.44084	0.04	19.7211	0.0669402
	19		ss715632762	18	8351920	9.77224e-05	0.294118	4.01001	0.503301	0.127308	3.9534	0.04	15.6294	0.0530515
	20		ss715632783	18	8463305	0.000150895	0.49654	3.82133	0.413517	0.107619	3.8424	0.04	14.764	0.0501142
	21		ss715632806	18	8660316	1.49582e-05	0.247405	4.82512	-0.605474	0.137386	-4.4071	0.04	19.4225	0.0659266
	22		ss715632817	18	8865598	0.000316941	0.366782	3.49902	-0.426426	0.116937	-3.64662	0.04	13.2979	0.0451375
	23		ss715632822	18	8903384	0.000644402	0.491349	3.19084	0.377347	0.109336	3.45126	0.04	11.9112	0.0404306
	24		ss715632825	18	8922255	0.000238711	0.269896	3.62213	0.486893	0.130802	3.72237	0.04	13.856	0.0470321
	25		ss715632829	18	8939409	0.000477224	0.451557	3.32128	-0.39081	0.110555	-3.535	0.04	12.4962	0.0424163
	26		ss715632830	18	8951049	0.00046994	0.266436	3.32796	0.461448	0.13038	3.53924	0.02	12.5262	0.0425183
	27		ss715632835	18	8970545	0.000498886	0.439446	3.302	0.397402	0.112811	3.52272	0.03	12.4095	0.0421222
	28		ss715632836	18	8975009	0.000494647	0.442907	3.3057	-0.398628	0.113083	-3.52508	0.04	12.4262	0.0421788
	29		ss715632838	18	8986249	0.000304815	0.264706	3.51596	-0.48205	0.131811	-3.65712	0.04	13.3745	0.0453978
	30		ss715632841	18	8998821	0.000406253	0.259516	3.3912	-0.472848	0.132108	-3.57924	0.04	12.811	0.0434848
	31		ss715632842	18	9003461	0.000304815	0.264706	3.51596	-0.48205	0.131811	-3.65712	0.04	13.3745	0.0453978
	32		ss715632844	18	9013593	0.00041728	0.262976	3.37957	0.471858	0.132102	3.57191	0.04	12.7586	0.0433069
	33		ss715632866	18	9154986	0.00070064	0.266436	3.15451	0.442784	0.12918	3.42764	0.04	11.7487	0.0398792
Upper Primary Lateral Root Angle Average (ULAA)
	1	1	ss715581708	2	2870546	0.000779585	0.0588235	3.10814	2.83808	0.835389	3.39731	0.04	11.5417	0.0380721
	2	2	ss715613218	12	6018932	0.000255645	0.186851	3.59236	2.22785	0.601444	3.70417	0.04	13.7209	0.0452603
	3	3	ss715619538	14	48570017	0.000322732	0.351211	3.49116	-1.56964	0.431012	-3.64174	0.04	13.2623	0.0437477
	4		ss715619540	14	48566026	0.00032609	0.356401	3.48666	1.55712	0.427904	3.63895	0.02	13.242	0.0436806
	5	4	ss715622637	15	50411654	0.000616014	0.475779	3.21041	1.47956	0.427135	3.46392	0.03	11.9988	0.0395797
	6	5	ss715631817	18	52734988	0.000640704	0.288927	3.19334	1.55834	0.451317	3.45288	0.04	11.9224	0.0393277
	7		ss715631831	18	52821192	0.000274028	0.280277	3.5622	1.64456	0.446205	3.68566	0.04	13.5841	0.044809
	8		ss715631847	18	52957703	0.000500355	0.347751	3.30072	1.53318	0.435327	3.5219	0.0342857	12.4038	0.0409158
Upper Primary Lateral Angle Range (UPAR)
	1	1	ss715589065	4	5347931	0.000633352	0.49481	3.19835	1.97589	0.571707	3.45612	0.04	11.9448	0.0403204
	2	2	ss715591653	5	41714219	0.000196167	0.0536332	3.70737	-4.72486	1.25191	-3.77411	0.02	14.2439	0.0480811
	3	3	ss715594359	6	3991928	0.000489474	0.235294	3.31027	-2.11459	0.599376	-3.52799	0.03	12.4467	0.0420146
	5	4	ss715595353	6	5597303	0.000580634	0.275087	3.2361	-2.24784	0.645839	-3.48049	0.04	12.1138	0.0408909
	4	5	ss715594577	6	46819383	0.000468426	0.0553633	3.32936	5.86623	1.65707	3.54013	0.04	12.5325	0.0423043
	6	6	ss715596167	7	11196802	0.000398133	0.475779	3.39997	1.99539	0.556631	3.58476	0.04	12.8505	0.0433776
	7		ss715596171	7	11177483	0.000398133	0.475779	3.39997	1.99539	0.556631	3.58476	0.042	12.8505	0.0433776
	8		ss715596237	7	10830702	0.000691548	0.458478	3.16018	-1.92242	0.560253	-3.43134	0.0271111	11.7741	0.0397441
	9	7	ss715598663	7	7694079	0.00040094	0.0553633	3.39692	4.21367	1.17607	3.58284	0.0257778	12.8367	0.0433312
	10	8	ss715603719	9	37987027	0.00072005	0.112457	3.14264	3.15693	0.923106	3.4199	0.0244444	11.6957	0.0394796
	11		ss715603904	9	40006600	0.000637351	0.136678	3.19562	3.28029	0.949611	3.45435	0.0231111	11.9326	0.0402791
	12	9	ss715607095	10	41579041	0.000693364	0.484429	3.15904	-2.10995	0.615038	-3.43059	0.0284444	11.769	0.0397269
	13	10	ss715607239	10	43025522	0.000638394	0.451557	3.19491	2.02431	0.586095	3.45389	0.0271111	11.9294	0.0402683
	14	11	ss715623615	16	1861489	0.000562342	0.33045	3.25	-2.36993	0.679172	-3.48943	0.0257778	12.1762	0.0411013
	15		ss715623616	16	1863866	0.000266194	0.33391	3.5748	2.45397	0.664421	3.6934	0.0244444	13.6412	0.0460466
	16	12	ss715624748	16	35236527	0.000125231	0.183391	3.90229	-2.68136	0.689235	-3.89034	0.0231111	15.1347	0.0510882
	17	13	ss715626016	17	12976543	0.000779488	0.0882353	3.10819	-3.71188	1.09258	-3.39735	0.0217778	11.542	0.0389607
Lower Primary Lateral Root Number (LPLN)
	1	1	ss715590440	5	29745619	0.00018045	0.15917	3.74364	0.780239	0.205545	3.79595	0.0244444	14.4092	0.0482491
	2		ss715590443	5	29824759	0.000657896	0.153979	3.18184	-0.719935	0.208954	-3.44542	0.0231111	11.8709	0.0397495
	3		ss715590472	5	30377957	0.000483578	0.217993	3.31553	-0.647626	0.183394	-3.53134	0.0217778	12.4704	0.0417568
	4		ss715590470	5	30334765	0.000507378	0.219723	3.29467	0.657061	0.186769	3.51804	0.0311111	12.3766	0.0414429
	5	2	ss715613850	13	2749908	0.000155167	0.245675	3.8092	0.649211	0.169278	3.83518	0.0297778	14.7086	0.0492515
	6		ss715613824	13	1973159	0.000255632	0.285467	3.59238	-0.607696	0.164057	-3.70418	0.0284444	13.721	0.0459444
	7	3	ss715634635	19	37811718	0.00042403	0.434256	3.3726	0.565196	0.158429	3.56752	0.0311111	12.7272	0.0426167
	8		ss715634639	19	37841812	0.000447237	0.435986	3.34946	-0.558352	0.157155	-3.55288	0.0297778	12.623	0.0422678
	9		ss715634631	19	37801955	0.000504515	0.480969	3.29713	-0.528576	0.15018	-3.51961	0.0284444	12.3877	0.0414798
	10		ss715634658	19	37938780	0.000746093	0.486159	3.12721	-0.509598	0.149451	-3.40981	0.0271111	11.6268	0.0389322
Lower Secondary Lateral Root Density (LSLD)
	1	1	ss715583303	2	46530067	0.000691219	0.411765	3.16038	0.371642	0.108304	3.43147	0.0284444	11.775	0.0389952
	2	2	ss715589599	4	9175605	0.000526406	0.482699	3.27868	0.37746	0.107605	3.50782	0.0271111	12.3048	0.0407499
	3	3	ss715601637	8	39714639	0.000336192	0.0934256	3.47341	0.7002	0.192855	3.63071	0.0257778	13.1821	0.043655
	4		ss715601682	8	40086074	0.000292853	0.0882353	3.53335	0.671744	0.183143	3.66787	0.0244444	13.4533	0.0445533
	5	4	ss715602853	8	9332121	0.000793461	0.223183	3.10047	0.476852	0.14057	3.39228	0.0231111	11.5076	0.0381097
	6	5	ss715605333	9	6689440	0.000393474	0.320069	3.40508	0.422334	0.117708	3.58797	0.0217778	12.8736	0.0426334
	7		ss715605336	9	6695607	0.000462175	0.318339	3.33519	-0.419047	0.118247	-3.54384	0.0311111	12.5588	0.0415909
	8		ss715605338	9	6716857	0.000321267	0.316609	3.49313	-0.43565	0.119587	-3.64297	0.0297778	13.2712	0.0439504
	9		ss715605341	9	6732432	0.000540762	0.314879	3.26699	0.414949	0.118545	3.50034	0.0284444	12.2524	0.0405762
	10		ss715605345	9	6752947	0.000372501	0.458478	3.42887	0.40521	0.112468	3.6029	0.0271111	12.9809	0.0429888
	11		ss715605346	9	6754325	0.000274243	0.461938	3.56186	-0.411475	0.111649	-3.68545	0.0279111	13.5825	0.0449812
	12		ss715605367	9	6935889	0.000704444	0.484429	3.15215	0.394667	0.115194	3.42611	0.0281293	11.7382	0.0388735
	13	6	ss715617733	14	13570677	7.67392e-05	0.16436	4.11498	-0.663817	0.165371	-4.0141	0.0283475	16.113	0.0533615
	14	7	ss715618168	14	31978272	0.00061046	0.145329	3.21434	-0.545737	0.157433	-3.46646	0.0285657	12.0164	0.0397946
	15		ss715618173	14	32148722	0.000155968	0.152249	3.80696	0.607821	0.158541	3.83385	0.0287838	14.6984	0.0486766
	16	8	ss715624967	16	37323949	4.97046e-05	0.453287	4.3036	-0.449886	0.109159	-4.12137	0.029002	16.9857	0.0562516
	17		ss715624968	16	37330770	8.35747e-05	0.49481	4.07793	-0.435199	0.108997	-3.99276	0.0292202	15.9421	0.0527955
	18		ss715624969	16	37337885	9.85375e-05	0.446367	4.0064	-0.437759	0.110789	-3.9513	0.0294384	15.6128	0.0517049
	19		ss715624973	16	37381270	9.52644e-05	0.467128	4.02107	-0.439048	0.110875	-3.95983	0.0296566	15.6803	0.0519284
Lower Primary Lateral Root Angle Average (LLAA)
	1	1	ss715579995	1	50387658	0.000472865	0.32526	3.32526	1.88705	0.533438	3.53753	0.0244444	12.5141	0.0413601
	2	2	ss715589586	4	9135354	0.000427402	0.321799	3.36916	2.03494	0.570757	3.56534	0.0231111	12.7117	0.0420131
	3	3	ss715590035	5	3386726	0.00059441	0.366782	3.22591	1.69914	0.489113	3.47393	0.0217778	12.0682	0.0398864
	4	4	ss715605451	9	911609	0.00027575	0.112457	3.55948	-2.8996	0.787083	-3.68398	0.0311111	13.5717	0.0448556
	5		ss715605460	9	944364	0.00027977	0.0709343	3.5532	-3.40887	0.926296	-3.68011	0.0297778	13.5432	0.0447614
	6		ss715605464	9	950721	0.000521607	0.0640138	3.28266	-3.45983	0.985604	-3.51037	0.0284444	12.3227	0.0407274
	7		ss715605466	9	952729	0.000758915	0.067474	3.11981	-3.34058	0.98109	-3.40497	0.0311111	11.5938	0.0383184
	8		ss715605469	9	966349	0.000340841	0.0692042	3.46745	3.37693	0.931054	3.627	0.0297778	13.1551	0.0434787
	9		ss715605471	9	969674	0.00027977	0.0709343	3.5532	3.40887	0.926296	3.68011	0.0284444	13.5432	0.0447614
	10		ss715605473	9	971000	0.000400395	0.0692042	3.39751	-3.35225	0.935543	-3.58321	0.0271111	12.8394	0.0424353
	11		ss715605482	9	1000216	0.000447492	0.115917	3.34921	-2.77924	0.782284	-3.55273	0.0308444	12.6219	0.0417163
	12	5	ss715604413	9	43529862	0.000685042	0.067474	3.16428	4.25037	1.23773	3.43401	0.0314505	11.7924	0.0389749
	13		ss715604414	9	43531143	0.000685042	0.067474	3.16428	4.25037	1.23773	3.43401	0.0320566	11.7924	0.0389749
	14		ss715604419	9	43616241	0.000363042	0.0761246	3.44004	-4.03604	1.11805	-3.60989	0.0326626	13.0313	0.0430695
	15		ss715604425	9	43645227	0.00051676	0.102076	3.28671	3.30481	0.940748	3.51296	0.0332687	12.3409	0.0407876
	16		ss715604431	9	43681624	0.000599562	0.453287	3.22217	-1.60092	0.461158	-3.47151	0.0338747	12.0514	0.0398309
	17	6	ss715606404	10	37209734	0.000584504	0.148789	3.23321	-3.23463	0.929856	-3.47863	0.0344808	12.1009	0.0399944
	18		ss715606410	10	37225428	0.000733677	0.152249	3.1345	-3.24117	0.949214	-3.41458	0.0350869	11.6594	0.0385351
	19		ss715606413	10	37227416	0.000733677	0.152249	3.1345	-3.24117	0.949214	-3.41458	0.0356929	11.6594	0.0385351
	20		ss715606414	10	37227693	0.000298823	0.150519	3.52459	3.36849	0.919735	3.66246	0.036299	13.4136	0.044333
	21		ss715606416	10	37228590	0.000584504	0.148789	3.23321	3.23463	0.929856	3.47863	0.0369051	12.1009	0.0399944
	22		ss715606417	10	37229282	0.000298823	0.150519	3.52459	3.36849	0.919735	3.66246	0.0375111	13.4136	0.044333
	23		ss715606420	10	37231179	0.000733677	0.152249	3.1345	-3.24117	0.949214	-3.41458	0.0381172	11.6594	0.0385351
	24		ss715606422	10	37232740	0.000733677	0.152249	3.1345	-3.24117	0.949214	-3.41458	0.0387232	11.6594	0.0385351
	25		ss715606423	10	37232989	0.000586739	0.150519	3.23156	-3.29598	0.947783	-3.47757	0.0393293	12.0935	0.0399699
	26		ss715606427	10	37251501	0.000584504	0.148789	3.23321	-3.23463	0.929856	-3.47863	0.0399354	12.1009	0.0399944
	27		ss715606429	10	37265606	0.000584504	0.148789	3.23321	3.23463	0.929856	3.47863	0.0405414	12.1009	0.0399944
	28		ss715606431	10	37276878	0.000586739	0.150519	3.23155	3.29598	0.947783	3.47757	0.0411475	12.0935	0.0399699
	29		ss715606437	10	37290413	0.000733676	0.152249	3.1345	3.24117	0.949214	3.41458	0.0417535	11.6594	0.0385351
	30	7	ss715624804	16	36094033	0.000310471	0.122837	3.50798	-2.61046	0.714768	-3.65218	0.0423596	13.3384	0.0440845
	31	8	ss715637534	20	340617	0.000664682	0.361592	3.17739	-1.68926	0.490704	-3.44253	0.0429657	11.851	0.0391685
	32		ss715637567	20	342632	0.000730471	0.214533	3.1364	-1.7981	0.526402	-3.41582	0.0435717	11.6678	0.0385632
Lower Primary Lateral Root Angle Range (LPAR)
	1	1	ss715583462	2	47825902	7.79643e-05	0.0865052	4.1081	3.56752	0.889624	4.01015	0.0244444	16.0813	0.0555001
	2	2	ss715586594	3	45063817	0.000788789	0.240484	3.10304	2.17192	0.639935	3.39397	0.0231111	11.519	0.0397547
	3	3	ss715587736	4	3418112	0.000589901	0.211073	3.22922	2.52565	0.726583	3.47606	0.0217778	12.083	0.0417012
	4		ss715587739	4	3425900	0.000538056	0.214533	3.26917	2.54713	0.72739	3.50174	0.0311111	12.2622	0.0423194
	5		ss715587740	4	3429889	0.000768582	0.211073	3.11431	2.51413	0.739152	3.40136	0.0297778	11.5693	0.0399282
	6		ss715587742	4	3434248	0.000538056	0.214533	3.26917	-2.54713	0.72739	-3.50174	0.0284444	12.2622	0.0423194
	7	4	ss715602252	8	44924890	6.86274e-05	0.399654	4.1635	2.19472	0.542991	4.04191	0.0311111	16.337	0.0563828
	8	5	ss715606693	10	39209925	4.66541e-05	0.050173	4.33111	-6.95507	1.68126	-4.13683	0.0297778	17.1134	0.059062
	9	6	ss715609767	11	20062857	0.000734959	0.0726644	3.13374	3.62255	1.06106	3.41408	0.0284444	11.656	0.0402274
	10	7	ss715619840	14	7185718	0.000716882	0.0553633	3.14455	-3.42295	1.00053	-3.42115	0.0271111	11.7043	0.040394
	11	8	ss715624894	16	36754540	0.000438713	0.33218	3.35782	-2.04505	0.574746	-3.55817	0.0308444	12.6606	0.0436945
	12		ss715624895	16	36757726	0.000582575	0.33045	3.23465	2.01661	0.579558	3.47956	0.0314505	12.1073	0.0417851
	13		ss715624896	16	36766352	0.000541658	0.396194	3.26627	-1.88354	0.538173	-3.49988	0.0320566	12.2492	0.0422746
	14	9	ss715633733	19	31951698	0.000178193	0.0778547	3.74911	-3.97328	1.04581	-3.79923	0.0326626	14.4342	0.0498156
	15		ss715633755	19	32264584	0.000456749	0.0761246	3.34032	-3.80729	1.07336	-3.54709	0.0332687	12.5818	0.0434228
	16		ss715633766	19	32321948	0.00014668	0.0761246	3.83363	-4.06569	1.0561	-3.84972	0.0338747	14.8203	0.0511482
	17		ss715633774	19	32353405	0.000146679	0.0761246	3.83363	4.06569	1.0561	3.84972	0.0344808	14.8203	0.0511482
	18		ss715633779	19	32388093	0.000734959	0.0726644	3.13374	-3.62255	1.06106	-3.41408	0.0350869	11.656	0.0402274
	19		ss715633782	19	32395097	0.000734959	0.0726644	3.13374	3.62255	1.06106	3.41408	0.0356929	11.656	0.0402274
	20		ss715633788	19	32416049	0.000334328	0.0709343	3.47583	3.99822	1.10077	3.63221	0.036299	13.193	0.0455319
	21		ss715633790	19	32426041	0.000696889	0.0709343	3.15684	3.73839	1.09018	3.42916	0.0369051	11.7591	0.0405834
	22		ss715633791	19	32429159	0.000568035	0.0743945	3.24563	3.66354	1.05074	3.48662	0.0375111	12.1565	0.0419549
	23		ss715633794	19	32435823	0.000734959	0.0726644	3.13374	3.62255	1.06106	3.41408	0.0381172	11.656	0.0402274
	24		ss715633796	19	32439304	0.000696889	0.0709343	3.15684	3.73839	1.09018	3.42916	0.0387232	11.7591	0.0405834
	25		ss715633797	19	32441269	0.000734959	0.0726644	3.13374	-3.62255	1.06106	-3.41408	0.0393293	11.656	0.0402274
	26		ss715633798	19	32442580	0.000696889	0.0709343	3.15684	-3.73839	1.09018	-3.42916	0.0399354	11.7591	0.0405834
	27		ss715633799	19	32454297	0.000696889	0.0709343	3.15684	-3.73839	1.09018	-3.42916	0.0405414	11.7591	0.0405834
	28		ss715633802	19	32476969	0.000696889	0.0709343	3.15684	-3.73839	1.09018	-3.42916	0.0411475	11.7591	0.0405834
	29		ss715633804	19	32532531	0.000734959	0.0726644	3.13374	3.62255	1.06106	3.41408	0.0417535	11.656	0.0402274
Total Number of Primary Lateral Roots (NPL)
	1	1	ss715589583	4	9104210	4.20832e-05	0.378893	4.37589	1.01497	0.243871	4.1619	0.0399354	17.3214	0.0561627
	2	2	ss715590397	5	1960856	0.000502595	0.33391	3.29878	-0.897213	0.254842	-3.52067	0.0405414	12.3951	0.0401897
	3	3	ss715603059	9	1431512	0.000540275	0.0778547	3.26739	1.49529	0.427153	3.50059	0.0411475	12.2541	0.0397326
	4	4	ss715603683	9	37017322	0.000220135	0.389273	3.65731	-0.958101	0.255917	-3.74379	0.0417535	14.016	0.0454452
	5	5	ss715613088	12	4364475	4.8365e-05	0.278547	4.31547	1.05714	0.256086	4.12804	0.0423596	17.0408	0.0552527
	6	6	ss715614264	13	26344379	0.000493701	0.33045	3.30654	0.84889	0.240778	3.52561	0.0429657	12.4299	0.0403026
	7	7	ss715618902	14	43548260	0.000769491	0.290657	3.1138	-0.949745	0.279252	-3.40103	0.0435717	11.567	0.0375046
	8		ss715618903	14	43557868	0.000769492	0.290657	3.1138	0.949745	0.279252	3.40103	0.0244444	11.567	0.0375046
	9		ss715618905	14	43561539	0.000474419	0.292388	3.32384	0.984331	0.278325	3.53662	0.0231111	12.5077	0.0405548
	10		ss715618908	14	43572822	0.000446369	0.294118	3.35031	0.991792	0.27911	3.55342	0.0217778	12.6268	0.0409409
	11		ss715618911	14	43575830	0.000697622	0.288927	3.15638	0.960199	0.280034	3.42886	0.0311111	11.7571	0.038121
	12		ss715618915	14	43597753	0.000474419	0.292388	3.32384	0.984331	0.278325	3.53662	0.0201674	12.5077	0.0405548
	13		ss715618917	14	43604766	0.000474419	0.292388	3.32384	0.984331	0.278325	3.53662	0.0171186	12.5077	0.0405548
	14		ss715618918	14	43606363	0.00056461	0.287197	3.24825	-0.981282	0.281306	-3.48831	0.0311111	12.1683	0.0394544
	15	8	ss715633225	19	471094	0.000276761	0.460208	3.55789	0.980879	0.266326	3.683	0.0201674	13.5645	0.0439814
	16	9	ss715636802	20	11434953	0.000449308	0.16263	3.34746	-1.49789	0.421751	-3.55161	0.0171186	12.6139	0.0408993
Average Lateral Density (ALD)
	1	1	ss715583303	2	46530067	0.00051491	0.411765	3.28827	0.320925	0.0913287	3.51395	0.0375111	12.3479	0.0398892
	2	2	ss715588242	4	45895882	0.000617955	0.0709343	3.20904	0.756254	0.218379	3.46304	0.0381172	11.9926	0.0387416
	3	3	ss715604322	9	42951837	0.000155199	0.237024	3.80911	-0.418058	0.109008	-3.83513	0.0387232	14.7082	0.0475141
	4	4	ss715616765	13	16455228	0.000482081	0.320069	3.31688	0.339519	0.0961212	3.5322	0.0393293	12.4764	0.0403045
	5	5	ss715618165	14	31869835	0.000601729	0.103806	3.2206	0.535028	0.154164	3.4705	0.0399354	12.0444	0.0389088
	6		ss715618168	14	31978272	0.000103766	0.145329	3.98395	-0.519247	0.131848	-3.93822	0.0405414	15.5096	0.0501029
	7		ss715618173	14	32148722	0.000124718	0.152249	3.90407	0.519535	0.133509	3.89139	0.0411475	15.1429	0.0489184
	8		ss715618178	14	32259573	0.000690728	0.122837	3.16069	-0.513908	0.149754	-3.43167	0.0417535	11.7764	0.038043
	9	6	ss715621832	15	40976845	0.000323483	0.439446	3.49015	0.342273	0.0940021	3.64112	0.0423596	13.2577	0.0428285
	10	7	ss715624967	16	37323949	0.000248515	0.453287	3.60465	-0.340407	0.0917121	-3.71169	0.0429657	13.7766	0.0445048
	11		ss715624973	16	37381270	0.000526835	0.467128	3.27833	-0.326713	0.0931445	-3.5076	0.0435717	12.3032	0.039745
	12	8	ss715627529	17	38812283	0.000562607	0.349481	3.24979	0.351585	0.100761	3.4893	0.0441778	12.1752	0.0393315
	13	9	ss715632710	18	7954314	9.24736e-05	0.238754	4.03398	0.482208	0.121545	3.96733	0.0171186	15.7397	0.0508464
	14		ss715632713	18	7963930	0.000272497	0.238754	3.56464	-0.448555	0.121654	-3.68715	0.0311111	13.5951	0.0439183
	15		ss715632806	18	8660316	0.000438325	0.247405	3.3582	-0.422365	0.118695	-3.55842	0.0201674	12.6623	0.040905
PC1
	1	1	ss715583304	2	46537888	0.00024124	0.416955	3.61755	-1.05817	0.284486	-3.71958	0.0311111	13.8352	0.04158
	2		ss715583303	2	46530067	0.000588804	0.411765	3.23003	0.985869	0.283574	3.47658	0.0201674	12.0866	0.0363248
	3	2	ss715589583	4	9104210	4.27218e-05	0.378893	4.36935	1.18521	0.285027	4.15824	0.0171186	17.291	0.0519658
	4	3	ss715602853	8	9332121	0.000589827	0.223183	3.22928	1.25662	0.361503	3.4761	0.0311111	12.0833	0.0363146
	5	4	ss715601637	8	39714639	0.000785521	0.0934256	3.10484	1.7301	0.509578	3.39515	0.0201674	11.5271	0.034643
	6	5	ss715613088	12	4364475	0.000269515	0.278547	3.56942	1.09775	0.297486	3.69009	0.020652	13.6168	0.0409234
	7	6	ss715614264	13	26344379	0.000541393	0.33045	3.26649	0.974944	0.278554	3.50002	0.0195576	12.2501	0.0368161
	8	7	ss715618168	14	31978272	0.000221043	0.145329	3.65552	-1.51378	0.404461	-3.74271	0.0184633	14.0079	0.0420988
	9		ss715618165	14	31869835	0.000347254	0.103806	3.45935	1.7133	0.473032	3.62195	0.0417535	13.1185	0.039426
	10	8	ss715620475	15	12745993	0.000658906	0.465398	3.18118	0.992443	0.288083	3.44499	0.0423596	11.8679	0.0356675
	11	9	ss715621832	15	40976845	1.80374e-05	0.439446	4.74383	1.29803	0.297472	4.36353	0.0429657	19.0404	0.0572235
	12		ss715621829	15	40841088	0.000120514	0.257785	3.91896	1.35579	0.347624	3.90015	0.0435717	15.2112	0.0457152
	13		ss715621824	15	40697477	0.000296424	0.351211	3.52809	1.12477	0.306927	3.66462	0.0195576	13.4294	0.0403604
	14		ss715621821	15	40633726	0.00080329	0.416955	3.09513	-0.981181	0.289539	-3.38877	0.0184633	11.4837	0.0345129
	15	10	ss715634102	19	34015909	0.000156197	0.432526	3.80633	-1.14034	0.297471	-3.83347	0.0417535	14.6955	0.0441653
	16		ss715634106	19	34038285	0.00038461	0.434256	3.41498	1.07816	0.299972	3.59419	0.0423596	12.9182	0.0388239
	17	11	ss715636802	20	11434953	0.00057473	0.16263	3.24054	-1.75377	0.503473	-3.48335	0.0429657	12.1337	0.0364663
PC2
	1	1	ss715586282	3	42130212	0.000558527	0.240484	3.25296	-0.793445	0.227261	-3.49133	0.0311111	12.1894	0.0413872
	2	2	ss715590060	5	3480413	0.000364818	0.318339	3.43792	0.699342	0.193801	3.60856	0.0201674	13.0217	0.0442133
	3		ss715590055	5	3466794	0.000535619	0.437716	3.27114	0.649704	0.185471	3.503	0.020652	12.271	0.0416643
	4	3	ss715594714	6	47470437	0.000433203	0.17474	3.36331	-1.20639	0.338716	-3.56164	0.0195576	12.6853	0.043071
	5	4	ss715597071	7	3002312	0.000353272	0.214533	3.45189	1.0676	0.295138	3.61729	0.0184633	13.0848	0.0444274
	6	5	ss715600645	8	21300897	0.000790757	0.249135	3.10196	0.840951	0.24783	3.39326	0.0417535	11.5142	0.0390947
	7	6	ss715605735	10	1719833	0.000440436	0.425606	3.35612	0.655015	0.184143	3.5571	0.0423596	12.6529	0.0429611
	8		ss715605727	10	1699353	0.000693679	0.427336	3.15884	-0.628648	0.183254	-3.43047	0.0429657	11.7681	0.0399568
	9		ss715605725	10	1698451	0.000762432	0.425606	3.1178	-0.623832	0.183283	-3.40365	0.0435717	11.5848	0.0393345
	10	7	ss715606751	10	39396233	0.000137581	0.0709343	3.86144	-1.70126	0.440033	-3.86621	0.0311111	14.9476	0.0507523
	11		ss715606741	10	39381094	0.000360666	0.0761246	3.44289	-1.51415	0.419237	-3.61167	0.0201674	13.0442	0.0442895
	12		ss715606718	10	39310253	0.000373602	0.0743945	3.42759	-1.53268	0.425496	-3.6021	0.020652	12.9751	0.0440549
	13		ss715606728	10	39349765	0.000373602	0.0743945	3.42759	-1.53268	0.425496	-3.6021	0.0195576	12.9751	0.0440549
	14		ss715606739	10	39380100	0.000373602	0.0743945	3.42759	-1.53268	0.425496	-3.6021	0.0184633	12.9751	0.0440549
	15	8	ss715634662	19	37944204	0.000696173	0.461938	3.15728	-0.644197	0.187843	-3.42945	0.0417535	11.7611	0.0399331
	16		ss715634639	19	37841812	0.00075686	0.435986	3.12098	-0.671953	0.1973	-3.40574	0.0423596	11.5991	0.0393828
